# Supplementary material for: Phosphorylation of Ykt6 SNARE Domain Regulates Its Membrane Recruitment and Activity
Source: Biomolecules. 2020 Nov 16;10(11):1560. doi: 10.3390/biom10111560 (PMC7696345; doi:10.3390/biom10111560)
Supplement: Supplementary file 1 [file biomolecules-10-01560-s001.zip]

Archive with 4 entries (3 files):
- supplementary final/
- supplementary final/Supplementary Table 2.xlsx
- supplementary final/Supplementary Table 3.xlsx
- supplementary final/Supplementary Table1.xlsx
