# Supplementary material for: Phosphorylation of Ykt6 SNARE Domain Regulates Its Membrane Recruitment and Activity
Source: Biomolecules. 2020 Nov 16;10(11):1560. doi: 10.3390/biom10111560 (PMC7696345; doi:10.3390/biom10111560)
Supplement: Supplementary file 1 [file biomolecules-10-01560-s001.zip › supplementary final/Supplementary Table 2.xlsx]

## Sheet: MasterList_3rd Replicate
ID	Cyto	Cyto	Memb	Memb
	WT	3E	WT	3E
PSB5_HUMAN	3.64339	2.41388	0.690135	0.941777
YKT6_HUMAN	2.91597	3.42198	0.0335673	2.53019
PYC_HUMAN	2.83907	0.618968	-0.398051	-0.825615
UBP5_HUMAN	2.30482	0.408099	-0.645703	0.777059
ACHB4_HUMAN	2.17901	2.05872	-7.79127	0.426659
E5RJ48_HUMAN	1.93353	1.42889	-0.128403	1.03048
H12_HUMAN	1.90536	1.66611	-0.119204	-0.356462
F6WQW2_HUMAN	1.86471	2.58644	-0.20142	-0.585316
ACACA_HUMAN	1.85542	-0.00197445	-0.682773	-0.354724
F8WCF6_HUMAN	1.8369	2.14671	-0.284687	0.819942
RL21_HUMAN	1.63098	2.19291	2.43377	2.77164
IF4H_HUMAN	1.62321	0.866815	-1.59067	-0.35137
BZW1_HUMAN	1.60461	1.87439	0.136716	1.15677
H2AV_HUMAN	1.54539	0.837932	-0.368691	-3.70096
G3BP2_HUMAN	1.5243	1.87042	-0.301913	-0.508181
K7EK07_HUMAN	1.43999	-1.03107	0.16797	0.310146
M0R2B0_HUMAN	1.41995	1.29814	0.0918726	-0.708846
K1C10_HUMAN	1.33219	0.0646992	1.24459	0.684198
NACAM_HUMAN	1.27148	2.08119	-2.21056	0.266322
HNRPM_HUMAN	1.17793	1.3659	-0.175798	0.189243
K22E_HUMAN	1.16386	0.402657	0.833642	0.472415
E7ETK0_HUMAN	1.13305	0.958654	-0.578553	-0.816597
E7EQ69_HUMAN	1.08616	1.79005	-0.759519	0.491249
SSRP1_HUMAN	1.06442	0.54211	-0.626781	-0.504475
RL7A_HUMAN	1.01362	1.06404	0.853633	0.742623
K2C1_HUMAN	0.987826	0.295265	1.18305	0.36572
F8W727_HUMAN	0.984609	0.914281	0.0409029	1.23312
K1C14_HUMAN	0.938079	-0.475929	1.5909	0.536689
J3KPX7_HUMAN	0.898398	-0.654162	-0.975451	1.28767
ELAV1_HUMAN	0.89141	0.64337	-0.121219	1.12903
M0QYS1_HUMAN	0.836967	0.987333	-0.328699	-1.50952
H2BFS_HUMAN	0.811756	0.168785	-0.358022	-0.32083
A0A087WY10_HUMAN	0.775683	-1.21753	-0.13198	0.124393
RL23A_HUMAN	0.767456	0.328087	0.755891	0.186714
FBRL_HUMAN	0.754962	0.182198	-0.0157651	-0.0690382
MARE1_HUMAN	0.741616	0.583636	-0.290245	-0.132829
H4_HUMAN	0.728516	-0.000375575	-0.347696	-0.414512
ADT2_HUMAN	0.728234	0.807324	-0.493857	0.00281705
A0A0A0MQR7_HUMAN	0.718457	0.598873	0.108224	-0.356358
H2B2D_HUMAN	0.717823	-0.0474604	-0.41617	-0.387909
RS10_HUMAN	0.716499	0.763742	-1.42162	0.04031
E9PF18_HUMAN	0.7134	0.160389	-0.259293	-0.140513
H0YKD8_HUMAN	0.707636	0.901128	-0.181901	-1.36148
RDH14_HUMAN	0.646734	0.0568633	-0.24495	-0.0671617
C1K3N0_HUMAN	0.639637	-0.377435	-1.02526	0.374004
PRS4_HUMAN	0.632628	-0.161228	-1.39719	0.350499
ANM5_HUMAN	0.631575	1.00823	0.259028	0.411854
AHSA1_HUMAN	0.630823	0.281356	-0.343781	-0.0498867
AIFM1_HUMAN	0.621954	-0.69746	-0.0938148	-0.787441
E7EPB3_HUMAN	0.617747	0.558442	-0.84773	-0.256999
PSB2_HUMAN	0.604348	0.225906	-1.00382	-0.97071
PSMD2_HUMAN	0.598397	0.49737	-0.513818	0.464799
SYK_HUMAN	0.582945	0.163134	-1.17006	-0.289275
F6TLX2_HUMAN	0.573282	0.725177	-1.79948	-0.167077
H7C0C1_HUMAN	0.567249	0.338592	0.37303	0.243823
F8VPD4_HUMAN	0.559613	-0.00410443	-0.883755	0.587417
J3KQ32_HUMAN	0.533662	0.685505	0.220961	0.0989054
Q5JXI8_HUMAN	0.529334	0.0498094	0.0966917	0.330815
TBR1_HUMAN	0.493349	0.445086	0.221645	0.549556
UBC12_HUMAN	0.492369	0.323894	-0.529078	1.3664
E9PES6_HUMAN	0.481468	0.408907	-0.409461	-0.245717
ILF3_HUMAN	0.478159	0.295424	0.515898	0.717899
K7ERI7_HUMAN	0.465737	-1.63417	-0.06299	0.6626
Q5T9B7_HUMAN	0.452747	0.889825	0.161443	0.240681
B1AK88_HUMAN	0.434458	0.210633	-0.395244	0.736743
Q5HY81_HUMAN	0.420092	0.556543	0.343194	1.13175
PDIA6_HUMAN	0.41319	-0.00190036	-0.485801	-0.0689364
G8JLB6_HUMAN	0.409824	0.335584	0.0792747	0.652228
SYVC_HUMAN	0.409196	0.0460291	-0.467562	-0.193792
RS14_HUMAN	0.408913	0.295309	-1.03017	-0.978366
DNJC8_HUMAN	0.406992	0.384802	-0.456639	0.509194
A0A0U1RRM4_HUMAN	0.406613	0.454316	0.00134094	0.55447
SYYC_HUMAN	0.384243	-0.396033	-2.52019	1.0274
GCN1_HUMAN	0.381884	-0.46066	0.768335	0.544554
UBAP2_HUMAN	0.381442	1.17631	-0.32053	-0.683949
AATM_HUMAN	0.372488	0.705816	-0.634877	0.528424
OAT_HUMAN	0.364179	-0.669084	0.317645	0.75563
FEN1_HUMAN	0.35045	-0.0353126	-0.654646	-0.319531
E7EX53_HUMAN	0.346132	0.368949	1.10667	-0.38973
B4DJV2_HUMAN	0.338838	0.632056	-1.22272	-0.289142
PA1B2_HUMAN	0.338581	0.194656	0.747872	-0.0188192
E9PHF7_HUMAN	0.320741	-0.0442692	-0.497901	-0.197726
A0A087WW66_HUMAN	0.317149	0.213203	-1.00275	-0.390952
CAND1_HUMAN	0.317048	0.435352	0.229753	0.444194
F8W6I7_HUMAN	0.310847	0.447082	0.393848	0.537588
TBA1B_HUMAN	0.300149	0.128627	-0.254481	0.194769
J3KTA4_HUMAN	0.299418	0.374458	0.942723	-0.310535
I3L504_HUMAN	0.295283	0.159903	-1.47772	0.065274
RS21_HUMAN	0.294236	-0.221193	-0.480584	0.0359283
PRS7_HUMAN	0.28483	-0.119979	-1.51209	-2.15932
COPG1_HUMAN	0.284782	0.0695894	-0.728384	-0.730872
RL5_HUMAN	0.281625	0.421758	-0.270841	1.58384
J3QRI7_HUMAN	0.281214	0.278975	-0.415247	-0.256625
CGL_HUMAN	0.279983	0.583247	0.167969	0.395698
RL7_HUMAN	0.2794	0.243597	-0.31465	0.037215
PPIB_HUMAN	0.274674	0.436191	0.623829	0.200932
H0YA96_HUMAN	0.274606	0.383605	0.73758	0.856734
E9PLL6_HUMAN	0.269642	-0.0946044	-0.136526	-0.278797
M0R261_HUMAN	0.252288	0.0858259	-2.58969	-2.94149
RL4_HUMAN	0.250275	0.478123	-0.309473	0.312679
PEBP1_HUMAN	0.246964	0.252824	0.861655	0.51137
E9PD53_HUMAN	0.243259	-0.00873305	-0.423896	-0.16618
PRS6B_HUMAN	0.239563	0.0526284	0.121038	1.00501
RS2_HUMAN	0.224895	0.14997	0.187846	1.02759
SF3B1_HUMAN	0.219159	-1.54158	-0.669215	-1.60189
RS23_HUMAN	0.218766	0.234801	0.0689681	-0.0495927
UBE2K_HUMAN	0.206896	-0.698586	-0.24419	0.210653
SYQ_HUMAN	0.206147	0.0896268	0.465039	0.783459
RL13_HUMAN	0.206121	0.218851	-0.404529	-0.28032
AL9A1_HUMAN	0.202914	0.604125	-0.166866	0.168429
RL11_HUMAN	0.191961	0.154703	-0.104571	0.0815722
PSA7_HUMAN	0.1918	0.198774	1.4159	0.961302
DDB1_HUMAN	0.190746	-0.0164416	-0.339232	-0.246083
CAP1_HUMAN	0.187151	-0.0697174	0.128461	0.912901
XRCC6_HUMAN	0.185414	0.326613	0.580911	0.624683
A0A087WVQ6_HUMAN	0.180368	0.0318277	-0.0433692	-0.557553
MCM5_HUMAN	0.177937	-0.527862	0.16776	0.420925
MDHM_HUMAN	0.177388	0.208626	0.483367	0.241203
M0R3D6_HUMAN	0.177204	0.0322888	-0.193804	0.518154
RS13_HUMAN	0.174729	-0.078557	-0.784125	0.150028
RAGP1_HUMAN	0.172026	0.354016	-0.155891	-0.0982059
PYRG1_HUMAN	0.170995	-0.982557	-0.665119	-0.705945
TALDO_HUMAN	0.16635	0.138794	-0.441695	0.389291
J3QQ67_HUMAN	0.162958	-0.119045	-0.372457	-0.304646
EIF3F_HUMAN	0.150215	-0.122879	-0.192776	-0.13761
AIMP2_HUMAN	0.150164	0.199964	-0.323896	0.300781
G3V576_HUMAN	0.149766	0.0493111	0.300849	0.365952
RL24_HUMAN	0.143831	0.19162	-1.49409	-1.30675
RL35_HUMAN	0.143727	0.215621	0.566889	-1.51863
MOB1A_HUMAN	0.142133	0.0814935	-0.749155	0.133958
MCM6_HUMAN	0.141486	-0.0367281	-0.364213	0.758849
Q1JUQ3_HUMAN	0.138886	0.154851	-0.601694	-0.5428
GDIB_HUMAN	0.135714	-0.431169	0.220994	0.570788
BAF_HUMAN	0.135589	0.460287	-0.805405	-0.136326
RS18_HUMAN	0.129507	0.0568735	0.512383	-0.22267
A0A0B4J1R6_HUMAN	0.127185	0.0579266	-1.71146	-1.27433
UCHL1_HUMAN	0.124209	0.0720925	0.290277	0.324853
SYRC_HUMAN	0.12008	-0.167601	-0.559202	0.0601108
RL8_HUMAN	0.119621	0.0340739	-0.167077	-0.783902
RS6_HUMAN	0.11885	0.154785	0.420161	-0.240051
RL12_HUMAN	0.113096	0.118232	-0.230538	-0.151268
LDHA_HUMAN	0.111597	0.00331868	-0.0895383	-0.70654
J3QSB5_HUMAN	0.111064	0.244121	0.0332471	-0.275902
RS26_HUMAN	0.110928	0.239716	-1.14456	-0.258324
PDIA3_HUMAN	0.107647	0.512233	-3.05939	-2.73953
Q96C32_HUMAN	0.105023	-0.140836	-0.300838	-0.287016
SND1_HUMAN	0.104663	0.210445	0.276396	0.151597
J3QQT2_HUMAN	0.103801	-0.0456222	-0.429579	-2.0362
BIEA_HUMAN	0.100144	0.170838	-1.60717	-0.953603
E9PK47_HUMAN	0.0966036	0.494415	0.413135	0.341077
Q5W0H4_HUMAN	0.0940736	-0.00758533	-0.695297	-0.677407
SYMC_HUMAN	0.0932327	0.0685991	-0.750524	0.266531
A0A087X020_HUMAN	0.0922496	0.0116699	-0.221587	1.44377
PSB6_HUMAN	0.0893242	-0.0168598	-0.491526	-0.147164
1433B_HUMAN	0.089298	0.1734	-0.440425	0.158563
A8MUA9_HUMAN	0.0867106	-0.111701	0.161233	0.253631
RL23_HUMAN	0.0829288	0.202323	0.127977	0.17448
RS25_HUMAN	0.0785898	0.0681057	-0.276108	0.0802868
H0YAG8_HUMAN	0.0766006	-0.394658	1.00363	2.79747
LA_HUMAN	0.0754401	0.48979	0.461542	-0.144397
APEX1_HUMAN	0.0688053	0.0249933	-1.78703	-0.369651
E9PK25_HUMAN	0.067002	0.0874415	0.349241	-0.00100417
GSTO1_HUMAN	0.0624757	0.0658326	-0.440242	0.317376
SAHH_HUMAN	0.0617539	0.184263	0.314668	0.775137
RS27_HUMAN	0.0613011	0.058521	0.032027	0.348822
1433E_HUMAN	0.058354	0.0596884	-1.80976	-0.108917
K7EJB9_HUMAN	0.0569156	1.12769	0.808981	0.565133
FNTA_HUMAN	0.0551785	2.5792	-0.249146	0.458685
H7C2W9_HUMAN	0.0543785	0.436141	0.886037	1.28335
RL6_HUMAN	0.0498194	0.134319	0.019444	0.0866574
IF4A1_HUMAN	0.0449766	-0.003542	0.0477254	0.296121
C9J592_HUMAN	0.0436014	-0.165695	-0.283954	0.30966
A0A024RA52_HUMAN	0.0411496	0.0351682	-1.07623	-0.670799
E5RI99_HUMAN	0.0410097	-0.297824	0.415078	1.443
HINT1_HUMAN	0.0330045	0.0590015	-0.315366	2.74536
PRPS1_HUMAN	0.0325234	-0.0259225	0.471464	0.520237
UBA1_HUMAN	0.0304283	-0.002071	0.0288512	0.104146
TPIS_HUMAN	0.0288596	0.0802557	0.345953	0.291441
H0Y5B4_HUMAN	0.0257243	0.522392	-0.344452	-0.120988
CND1_HUMAN	0.0247863	-0.259002	-0.234179	0.924613
Q32Q12_HUMAN	0.0246669	-0.199392	0.0220514	0.0742877
KCRB_HUMAN	0.0243717	0.0157357	-0.859886	0.159772
RD23B_HUMAN	0.0221913	-0.220512	-0.173763	0.31796
M0QZC5_HUMAN	0.0221207	0.307551	0.931188	0.770521
RL34_HUMAN	0.0208025	0.338123	-0.54109	-0.0063402
B4DY09_HUMAN	0.0199468	0.371324	-0.129493	0.0397838
E9PFT6_HUMAN	0.0190014	-0.060857	-0.657019	-0.262849
A0A0D9SG12_HUMAN	0.0145013	-0.143904	1.43855	-0.224342
RS3_HUMAN	0.0124068	0.132543	-0.416693	0.683123
HNRPU_HUMAN	0.0109804	0.181267	-0.57385	-0.30276
J3QR09_HUMAN	0.00805767	0.1826	0.542487	0.920032
PA2G4_HUMAN	0.0069569	-0.182517	-0.564909	-0.164473
PSA5_HUMAN	0.00598504	-0.000192349	-0.678015	-0.488139
IF4A3_HUMAN	0.00374033	0.035904	0.575268	0.531149
C1QBP_HUMAN	0.00275592	0.548321	-0.131892	-0.27513
ATPA_HUMAN	0.000696417	0.420345	-0.199495	0.031934
RAP1A_HUMAN	-0.00943744	0.106363	-0.542958	-0.787076
PUR2_HUMAN	-0.0100804	-0.287592	-0.170523	0.742177
RL27_HUMAN	-0.0155866	0.754711	0.54508	0.711266
RS19_HUMAN	-0.0193006	0.133723	-0.238704	-0.0223527
ATPB_HUMAN	-0.0235272	-0.53065	-0.197424	-0.14193
LDHB_HUMAN	-0.024186	-0.0102539	0.564878	0.549052
PCNA_HUMAN	-0.0283196	0.132538	-0.753904	-0.571874
HPRT_HUMAN	-0.0314551	0.205108	1.06325	0.745979
MDHC_HUMAN	-0.0320677	0.0728069	0.0192956	0.471209
PARK7_HUMAN	-0.0341751	0.256587	-0.0330336	0.0138005
TBA1A_HUMAN	-0.0350221	0.00470034	-0.698135	-0.305324
CAH2_HUMAN	-0.0366794	-0.0201103	0.380434	0.0145234
RS4X_HUMAN	-0.0382696	0.0957182	0.531145	-0.00171189
SSBP_HUMAN	-0.0423112	-0.137366	0.0469025	0.538446
J3KR24_HUMAN	-0.0495052	-0.051944	-0.140633	-0.0841643
J3KQ18_HUMAN	-0.0501923	-0.0393485	0.0170482	0.378388
SPG20_HUMAN	-0.050585	-0.306344	-0.981227	-0.096457
F5GX11_HUMAN	-0.0508251	-0.101466	-0.0330644	0.0912191
APT_HUMAN	-0.0555265	-0.108575	-1.54185	0.0494849
HMGB1_HUMAN	-0.0556409	-0.0749385	0.0366073	0.552811
LGUL_HUMAN	-0.0593138	-0.160943	0.0992488	-0.747603
Q5JR95_HUMAN	-0.0593923	-0.221344	0.0751987	0.52239
ENOA_HUMAN	-0.060245	-0.0104472	1.8301	0.617767
MYH9_HUMAN	-0.0638421	-0.121594	-0.874429	-0.105847
RINI_HUMAN	-0.0641236	0.633841	0.125152	0.0198123
J3KPS3_HUMAN	-0.0648732	0.129418	0.525413	0.385947
RHOA_HUMAN	-0.065083	-0.138363	-0.0722739	-0.393708
RTCB_HUMAN	-0.0665886	-0.251854	-0.51298	-0.590478
A0A0C4DFV9_HUMAN	-0.0697263	0.0772782	0.130007	0.402879
RL10A_HUMAN	-0.0715212	0.0589872	0.289567	-0.598381
PROF1_HUMAN	-0.0727466	0.130813	-0.33557	0.620768
GLYM_HUMAN	-0.0736826	-0.117209	0.327798	0.6767
PPIA_HUMAN	-0.0766117	0.0988109	0.55436	0.76943
E9PRY8_HUMAN	-0.0767373	-0.138228	1.35154	0.222606
SERC_HUMAN	-0.0810578	0.0419967	0.344909	-0.140382
H3BRU6_HUMAN	-0.0855362	-0.0123434	-0.358129	0.283098
RAB5C_HUMAN	-0.0894458	-0.0828848	-0.242387	0.146948
RS7_HUMAN	-0.0913553	0.101576	-1.11747	-0.137148
PGK1_HUMAN	-0.0921427	-0.161529	-0.0535204	-0.0623839
RS12_HUMAN	-0.0929455	-0.0982571	-0.0386659	-0.271752
H0Y711_HUMAN	-0.0962351	0.112291	-0.879134	0.490825
G3V5Z7_HUMAN	-0.099692	-0.574157	0.0969081	0.329374
ACTG_HUMAN	-0.100162	0.0126349	0.0667458	0.0210294
J3KQE5_HUMAN	-0.10037	0.0139136	2.00048	1.96397
K2C5_HUMAN	-0.100379	0.740577	-0.480904	0.0455109
MIF_HUMAN	-0.102244	-0.202751	0.201793	-0.26245
PFKAP_HUMAN	-0.104743	-0.72662	-0.175654	0.561499
SP16H_HUMAN	-0.105687	0.321472	0.0118144	0.564076
1433G_HUMAN	-0.106196	-0.185018	-1.19591	-0.7588
AATC_HUMAN	-0.107254	0.32396	-0.257704	0.522116
F8W1A4_HUMAN	-0.111282	-0.0577118	0.434965	-0.0144466
TPM3_HUMAN	-0.112178	0.0201497	0.97583	0.477891
K7ES02_HUMAN	-0.112403	-1.35046	-0.363803	-0.205484
PZP_HUMAN	-0.112783	0.0926768	0.843287	0.676631
SYAC_HUMAN	-0.113563	-0.357199	-0.221647	0.359966
ENPL_HUMAN	-0.11553	0.0239446	-0.04973	-0.200015
B0YJC4_HUMAN	-0.117529	-0.291908	-0.190727	-0.103431
EIF3A_HUMAN	-0.121247	-0.163343	0.330607	0.265838
HNRPK_HUMAN	-0.121359	0.0346646	0.450019	0.276357
UB2L3_HUMAN	-0.121759	0.0080751	1.02788	0.207923
NUCL_HUMAN	-0.12693	-0.257192	0.354803	-0.121366
ACTN4_HUMAN	-0.127746	0.459123	0.0652782	-0.0352951
XPO5_HUMAN	-0.129754	-0.228111	-0.969408	-0.207923
PRDX2_HUMAN	-0.130186	-0.184505	0.815993	0.767119
SYDC_HUMAN	-0.132683	-0.345558	0.783541	0.53098
DX39B_HUMAN	-0.134462	0.105454	0.460109	0.988462
MCCB_HUMAN	-0.137344	-0.141184	-0.365756	-0.164281
SYNC_HUMAN	-0.138547	0.11648	-1.35709	0.265936
CDC37_HUMAN	-0.138567	-0.13173	1.14793	0.642099
ACLY_HUMAN	-0.144323	-0.0685867	-0.798674	-0.715579
M0R210_HUMAN	-0.144829	0.115298	-0.643506	-0.78716
H0Y4R1_HUMAN	-0.149842	-0.00958803	-1.03265	-0.264526
E5RGA2_HUMAN	-0.151364	0.0128281	0.365772	0.511614
HS90B_HUMAN	-0.153075	-0.0584852	0.284537	-0.397488
IF2A_HUMAN	-0.162877	0.638522	-0.0527495	0.629637
H7BY58_HUMAN	-0.162948	-0.126429	-0.131308	0.137433
TCP4_HUMAN	-0.165468	-0.399336	-0.14492	0.626866
RS28_HUMAN	-0.168854	-1.65108	0.0822062	-0.191245
PRKDC_HUMAN	-0.169806	0.205736	-0.170569	0.323659
RL3_HUMAN	-0.170818	-0.184064	-0.10438	-0.536194
R4GNH3_HUMAN	-0.17101	-0.373629	-0.200928	-0.237922
G3P_HUMAN	-0.175568	0.102174	0.27268	-0.0648061
C9JPM4_HUMAN	-0.177562	0.512819	-0.455767	0.161858
IPO4_HUMAN	-0.178678	-0.392743	-0.584631	0.261134
RFA1_HUMAN	-0.179752	0.241797	-0.300718	-0.695716
EF1G_HUMAN	-0.180789	-0.147914	-0.468243	-0.00549358
ANT3_HUMAN	-0.182823	-0.0470729	-0.220486	0.419566
MAT2B_HUMAN	-0.183504	-0.664353	0.629533	-0.0377702
B0QY89_HUMAN	-0.195137	-0.524964	-0.485929	0.220988
RL35A_HUMAN	-0.196234	-0.663771	-1.25271	2.44885
HS90A_HUMAN	-0.198574	-0.178141	0.0717329	-0.033268
TXND5_HUMAN	-0.200184	-0.00978361	-1.21181	-0.49982
E7EX29_HUMAN	-0.201898	-0.316201	0.0155892	-0.404175
CH10_HUMAN	-0.205079	-0.0519624	0.303697	-0.489298
PSB1_HUMAN	-0.205174	-0.137975	-0.672742	-0.787833
EF1A3_HUMAN	-0.205331	-0.139208	0.240151	0.0369241
HSP7C_HUMAN	-0.211945	-0.196692	-0.221402	-0.228865
SODC_HUMAN	-0.212243	0.440409	-0.333019	-0.00749915
A0A024R4M0_HUMAN	-0.213203	-0.305532	0.361898	-0.1072
E7ER44_HUMAN	-0.213739	-0.881767	-0.733033	-0.675756
RACK1_HUMAN	-0.215084	-0.0768995	0.717134	-0.354352
IMB1_HUMAN	-0.215326	-0.279473	-0.608068	-0.0426561
GRP78_HUMAN	-0.219943	-0.161504	-0.392706	0.583344
RS20_HUMAN	-0.225274	0.0248067	-0.650109	-1.55919
CALX_HUMAN	-0.227352	-0.0136007	0.578607	1.10617
TIF1B_HUMAN	-0.231468	0.11656	-0.0615134	-0.469954
PRDX6_HUMAN	-0.23186	-0.188995	-0.391614	0.0633922
STMN1_HUMAN	-0.233276	-0.328542	-0.207609	0.593447
CNBP_HUMAN	-0.235722	-0.292717	-0.0862417	-0.0890188
PSD11_HUMAN	-0.236643	-0.531236	-0.365169	0.00253148
PRS8_HUMAN	-0.239349	0.108425	-0.0685888	-0.930747
C9J9K3_HUMAN	-0.239381	0.00980547	0.443756	1.40378
IPYR_HUMAN	-0.239541	-0.580622	0.538608	0.0782277
MCM3_HUMAN	-0.239998	-0.23191	-0.357391	0.215754
SYWC_HUMAN	-0.24115	-0.16046	3.78574	3.95997
XRCC5_HUMAN	-0.241701	-0.318199	0.240403	0.676383
THIO_HUMAN	-0.244034	-0.0881708	0.334297	0.567198
A0A024QZP7_HUMAN	-0.246322	-0.105693	-0.65058	-0.0201813
PRDX1_HUMAN	-0.247048	-0.164533	-0.219925	-0.241391
PCBP1_HUMAN	-0.248241	0.0544708	-0.431947	-0.233028
DCTP1_HUMAN	-0.259538	0.118038	0	-1.601
H0YN26_HUMAN	-0.262678	-0.0251785	-0.103509	0.989051
PSMD3_HUMAN	-0.263515	-0.547966	-0.509506	0.289507
A2MG_HUMAN	-0.265408	-0.130773	0.111219	0.775175
PSA4_HUMAN	-0.270301	0.19704	1.58283	1.54278
DYHC1_HUMAN	-0.272484	-0.191387	0.392643	0.228876
MYH10_HUMAN	-0.273328	-1.05955	1.46492	0.903403
H0Y8C6_HUMAN	-0.274434	0.0876508	-0.149774	-0.0510986
CH60_HUMAN	-0.277823	-0.262687	-0.102808	-0.16071
ROA2_HUMAN	-0.27836	-0.275358	1.03135	0.669569
A0A0B4J1W3_HUMAN	-0.280176	-0.298002	-1.11123	-0.590442
EF1B_HUMAN	-0.283171	-0.0532554	0.0745151	0.463279
H7C2I1_HUMAN	-0.29061	-0.289137	0.79574	0.389927
XPO2_HUMAN	-0.29204	-0.101411	-0.511901	1.28973
PSDE_HUMAN	-0.292085	-0.121165	0.510987	1.31141
E9PDR0_HUMAN	-0.292695	-0.0369503	-0.211003	-0.138762
SYEP_HUMAN	-0.297618	-0.124429	-0.303166	-0.768693
NDKA_HUMAN	-0.298057	-0.27956	-0.00632821	0.780051
PEPD_HUMAN	-0.298542	-0.417866	-0.508357	0.363522
EFTU_HUMAN	-0.302609	0.0223909	-0.19972	0.469186
RS15A_HUMAN	-0.303516	-0.311658	0.0646738	0.445362
E9PKT8_HUMAN	-0.308498	-0.115192	0.0152607	0.965359
TCPQ_HUMAN	-0.308903	-0.421847	0.330429	0.822688
J3KR44_HUMAN	-0.310516	-0.308123	-0.0517106	2.18233
PARP1_HUMAN	-0.316341	0.181473	0.3579	0.686104
SYG_HUMAN	-0.317948	-0.297007	1.13596	0.302216
A0A087WTP3_HUMAN	-0.319504	-0.0462825	-0.0124786	-0.189287
ACTZ_HUMAN	-0.321869	-1.35245	-0.349741	-1.05654
A0A0G2JIW1_HUMAN	-0.322981	-0.173498	-0.377862	-0.642591
RAB1A_HUMAN	-0.325183	-0.165789	0.46891	0.56053
FLNB_HUMAN	-0.327513	-0.423402	-0.165665	0.721
EF2_HUMAN	-0.328607	-0.0582466	-0.0147402	0.196085
A0A087X0K1_HUMAN	-0.330135	-1.03305	0.100616	-0.601146
EIF3D_HUMAN	-0.332352	-0.394161	-0.657214	-0.224022
TEX36_HUMAN	-0.337609	-0.104708	-0.77405	-0.0780229
RS3A_HUMAN	-0.342281	0.299503	-0.223018	-0.552907
ARL3_HUMAN	-0.343305	-1.15653	0.361248	0.266293
H2AX_HUMAN	-0.35228	0.266966	-1.05561	0.1132
FABP5_HUMAN	-0.354302	0.331649	0.448258	0.275428
NPM_HUMAN	-0.355222	-0.112898	-0.224118	0.109633
HSP74_HUMAN	-0.35879	-0.085433	0.238287	0.744705
PDIA1_HUMAN	-0.362184	0.0172717	0.356066	-0.0384857
RLA0_HUMAN	-0.365766	-0.00214726	0.105542	0.183331
ETFB_HUMAN	-0.373835	-0.0974408	0.105601	-0.344561
ESTD_HUMAN	-0.377468	0.081532	-0.13947	-0.0273198
FETUA_HUMAN	-0.384614	-0.0886912	-3.85851	-3.76603
ARF1_HUMAN	-0.388894	-0.0350683	0.771737	-0.153725
E9PR30_HUMAN	-0.390101	-0.436695	-1.49958	-0.333184
1433T_HUMAN	-0.395973	-0.163839	0.453108	0.829568
SERA_HUMAN	-0.396683	-0.0398782	0.388047	0.527216
PGAM1_HUMAN	-0.406419	-0.186124	0.30945	0.0762496
TAGL2_HUMAN	-0.41115	0.543151	-0.179166	-0.111593
EIF3B_HUMAN	-0.416764	0.0260756	-0.3766	-0.212469
H0Y9V9_HUMAN	-0.422676	-0.0523013	-0.904384	-2.79638
H0Y8E6_HUMAN	-0.42938	0.709916	-1.56838	-0.489813
SYLC_HUMAN	-0.430193	0.262497	-0.182959	-0.520769
XPO1_HUMAN	-0.437687	-0.17151	0.894029	1.03951
PSA3_HUMAN	-0.443812	-0.278528	-0.7084	1.64169
RUVB1_HUMAN	-0.444561	-0.390412	-0.0135107	0.433704
AN32B_HUMAN	-0.449055	-0.979966	-0.158506	-0.104276
NADC_HUMAN	-0.459179	-0.715645	-0.258838	-0.0720844
PSD12_HUMAN	-0.459279	-2.7793	-1.14081	-0.4817
PRP19_HUMAN	-0.460304	0.152679	-0.89	0.0764441
UBE2N_HUMAN	-0.462067	-0.528249	-0.36559	-0.332099
A6NFX8_HUMAN	-0.462445	-0.042028	0.958639	0.35183
Q5SQT8_HUMAN	-0.465701	-0.460235	0.804443	0.0579328
6PGD_HUMAN	-0.480637	-0.00540991	0.107597	0.418492
ADT3_HUMAN	-0.481547	-0.396863	-0.464623	-0.106101
NASP_HUMAN	-0.489357	-0.108686	-0.404104	-0.281773
H0YLA2_HUMAN	-0.497476	-0.958826	0.435187	0.996105
M0R0R2_HUMAN	-0.497623	-0.256813	-0.654147	-0.811793
PGM1_HUMAN	-0.501567	-0.101803	1.38417	0.713169
A0A0A0MSQ0_HUMAN	-0.503064	-0.339022	0.265485	0.179781
G6PD_HUMAN	-0.505836	-0.23959	0.783782	0.979944
E9PLT0_HUMAN	-0.508138	-0.710213	-1.24117	-1.0458
DC1I2_HUMAN	-0.512671	-1.15635	0.863368	-1.4235
SMD1_HUMAN	-0.515251	-0.336235	0.0817138	-0.147428
KPYM_HUMAN	-0.520604	-0.091336	0.11286	0.0890364
F5H796_HUMAN	-0.521935	-0.126762	0.109583	-0.142257
GUAA_HUMAN	-0.522072	-2.35338	0.53844	0.803532
PSME3_HUMAN	-0.523202	-0.691343	-0.757821	-0.637217
COR1C_HUMAN	-0.529381	-0.235553	0.010167	0.586837
C1TC_HUMAN	-0.542115	-0.327977	-0.476725	0.386954
DDX1_HUMAN	-0.551028	-0.924273	-1.18667	-0.931443
E7EQR4_HUMAN	-0.562183	-0.273712	-0.312561	-0.606897
H0YLU7_HUMAN	-0.565501	0.0664378	0.0372524	0.0109118
K7EL40_HUMAN	-0.583368	-2.41407	0.678725	0.321449
A0A087WYT3_HUMAN	-0.587428	-0.538487	-0.387488	0.325177
LMNB1_HUMAN	-0.592782	0.757845	-0.323112	-0.662406
AIMP1_HUMAN	-0.600087	-0.576625	-0.506727	1.04381
ANXA5_HUMAN	-0.604665	-0.0442836	0.682073	1.04932
PUR6_HUMAN	-0.607864	-0.404099	-0.739832	-0.28127
FKBP4_HUMAN	-0.611315	-0.0329427	0.271303	-0.34698
CYBP_HUMAN	-0.611689	0.0205013	-0.783205	0.593253
H0YA22_HUMAN	-0.61322	0.43893	-0.0147024	-1.26539
Q5TEJ7_HUMAN	-0.639349	0.0192974	-0.499946	0.459275
RB11B_HUMAN	-0.643825	-0.691251	-0.619719	-0.827896
TBB5_HUMAN	-0.644231	-0.356618	-0.340316	-0.26097
GRP75_HUMAN	-0.652161	-0.213945	-0.320101	0.415292
STRAP_HUMAN	-0.658803	-1.10546	0.213189	1.04565
STIP1_HUMAN	-0.660689	-0.320474	-0.492622	0.260705
E9PMD7_HUMAN	-0.663939	-0.646383	-0.566331	-0.479847
J3QQX2_HUMAN	-0.665016	-1.16869	-0.411359	0.514825
KINH_HUMAN	-0.66937	-0.790848	0.0363135	0.356519
FLNA_HUMAN	-0.671798	-0.623504	0.346446	0.337401
TBB4B_HUMAN	-0.677186	-0.368613	-1.80136	-0.114249
A0A087X2I1_HUMAN	-0.685696	-0.694582	-1.36843	0.0633741
SMC2_HUMAN	-0.688451	-0.557457	0.0790631	0.172522
ALDR_HUMAN	-0.690299	0.231861	0.744186	0.534883
GANAB_HUMAN	-0.695351	-0.65501	0.215961	1.48974
H0YNW5_HUMAN	-0.697826	-0.596615	-0.934202	-0.335374
E9PC52_HUMAN	-0.708854	-0.626423	-3.53993	0.106739
TLN1_HUMAN	-0.71125	-0.334577	0.831912	0.836749
IPO7_HUMAN	-0.71357	-0.24971	-0.587428	-0.425816
RUVB2_HUMAN	-0.729246	-0.664948	-0.181616	-0.528751
PPAC_HUMAN	-0.732071	-0.843807	0.233411	-0.0841489
DHX9_HUMAN	-0.742836	-0.176092	-0.800037	-0.590335
TCPB_HUMAN	-0.745741	-0.642175	-0.487998	-0.427572
HS105_HUMAN	-0.751024	-0.363694	0.812236	0.933557
A0A0A0MTS2_HUMAN	-0.764721	-0.197304	-0.311835	0.72389
E9PGM1_HUMAN	-0.766572	-0.553895	-0.184896	-0.354194
K7EN20_HUMAN	-0.769346	-0.549356	-0.498546	0.467681
COR1B_HUMAN	-0.77063	-0.562054	-0.591646	-0.779032
TCPG_HUMAN	-0.786918	-0.727083	-1.25563	-0.644152
PDLI1_HUMAN	-0.792193	0.240745	-0.716131	0.753029
FAS_HUMAN	-0.802357	-0.621686	-1.07062	-0.511831
SFPQ_HUMAN	-0.816441	0.0186121	0.467126	0.556616
SF3B3_HUMAN	-0.818757	0.00913974	-0.721603	-0.806581
VINC_HUMAN	-0.836977	-0.353625	-1.0896	0.343101
TCPH_HUMAN	-0.84033	-0.863718	-0.099013	0.306614
TCPZ_HUMAN	-0.841025	-0.781405	-0.248963	-0.324722
TCPD_HUMAN	-0.850543	-0.662837	-0.235249	0.275677
TCPE_HUMAN	-0.851796	-0.620239	-0.223259	-0.163183
FNTB_HUMAN	-0.852105	1.68882	-0.269674	-0.415204
IMA1_HUMAN	-0.926998	0.172193	-0.639282	-0.0406889
HSPB1_HUMAN	-0.930454	0.188708	-0.0367759	0.281738
GLRX3_HUMAN	-0.943046	-0.0238819	-0.0333672	-0.222942
DCTN2_HUMAN	-0.959693	-0.940437	0.192596	-0.318662
CAZA1_HUMAN	-0.965372	-0.2992	-0.960084	-0.882992
PSD13_HUMAN	-1.00715	-0.14786	-0.318924	1.44784
GSTP1_HUMAN	-1.01342	-0.393753	0.271369	1.37341
AT5F1_HUMAN	-1.0709	-0.553558	-0.0361359	-0.101609
TERA_HUMAN	-1.07111	-0.6952	-0.284509	-0.325927
TCPA_HUMAN	-1.07179	-0.817794	-0.298614	0.0252325
SMD3_HUMAN	-1.09647	-0.142219	0.435458	0.410253
NUDC_HUMAN	-1.1248	-0.672438	-0.221489	-0.388327
1433F_HUMAN	-1.13261	0.31675	0.410346	0.611161
ARP3B_HUMAN	-1.15699	-1.07476	-0.171674	0.288411
F8VVL1_HUMAN	-1.17152	-0.092876	0.422256	0.112596
IMA3_HUMAN	-1.20501	-0.245976	-0.836297	0.323483
Q5T4U5_HUMAN	-1.21766	-1.31818	-0.108491	0.163468
SYHC_HUMAN	-1.25343	-0.698312	0.133516	-0.0915447
PDIA4_HUMAN	-1.32438	-0.849164	0.414074	-0.347945
PAIRB_HUMAN	-1.43397	-2.56621	-2.45824	-1.86574
D6RGI3_HUMAN	-1.54214	-0.648961	-0.127193	-0.692177
HUWE1_HUMAN	-1.67219	-0.898305	0.366685	0.218048
CBS_HUMAN	-1.8398	-0.61484	0.0821365	-0.151667
G3V1Q4_HUMAN	-1.92567	-0.386422	-0.396608	-0.925999
E9PPJ0_HUMAN	-1.97133	-1.09105	-0.357411	-0.579318
D6RF35_HUMAN	-2.32349	-2.92715	-0.77142	0.60507
IF2GL_HUMAN	-2.49961	-0.407012	1.48308	-0.112335
SIAS_HUMAN	-2.87566	-0.87659	-0.391023	2.33741
DDX21_HUMAN	-2.90172	-2.86422	-1.19606	-1.02019
SRP68_HUMAN	-3.48789	-0.0729872	-0.373512	1.59472
ECHM_HUMAN	-3.84167	-3.99356	4.14586	0.852437
2AAA_HUMAN	-4.0611	-0.259084	-0.547766	-0.636687

## Sheet: 3rd Replicate 
Ykt6-WT (Cytoplasmic Fraction)	Ykt6-WT (Membrane Fraction)	Common Proteins			Ykt6-WT (Membrane Fraction)	Ykt6-3E (Membrane Fraction)	Common Proteins
PYC_HUMAN	ECHM_HUMAN	PSB5_HUMAN			IF2GL_HUMAN	HINT1_HUMAN	ECHM_HUMAN
UBP5_HUMAN	SYWC_HUMAN	YKT6_HUMAN			A0A0D9SG12_HUMAN	RL35A_HUMAN	SYWC_HUMAN
ACHB4_HUMAN	J3KQE5_HUMAN	RL21_HUMAN			E7EX53_HUMAN	SIAS_HUMAN	RL21_HUMAN
E5RJ48_HUMAN	ENOA_HUMAN	BZW1_HUMAN			J3KTA4_HUMAN	J3KR44_HUMAN	J3KQE5_HUMAN
H12_HUMAN	PSA4_HUMAN	K7EK07_HUMAN			DC1I2_HUMAN	PSA3_HUMAN	ENOA_HUMAN
F6WQW2_HUMAN	IF2GL_HUMAN	M0R2B0_HUMAN			ARF1_HUMAN	SRP68_HUMAN	K1C14_HUMAN
ACACA_HUMAN	MYH10_HUMAN	K1C10_HUMAN			PA1B2_HUMAN	RL5_HUMAN	PSA4_HUMAN
F8WCF6_HUMAN	PGM1_HUMAN	K22E_HUMAN			RACK1_HUMAN	PSD13_HUMAN	MYH10_HUMAN
IF4H_HUMAN	E9PRY8_HUMAN	RL7A_HUMAN			MAT2B_HUMAN	A0A087X020_HUMAN	PSA7_HUMAN
H2AV_HUMAN	CDC37_HUMAN	K2C1_HUMAN			RL35_HUMAN	UBC12_HUMAN	PGM1_HUMAN
G3BP2_HUMAN	SYG_HUMAN	F8W727_HUMAN			RS4X_HUMAN	XPO2_HUMAN	E9PRY8_HUMAN
NACAM_HUMAN	HPRT_HUMAN	K1C14_HUMAN			RS18_HUMAN	J3KPX7_HUMAN	K1C10_HUMAN
HNRPM_HUMAN	ROA2_HUMAN	RL23A_HUMAN			LA_HUMAN	ELAV1_HUMAN	K2C1_HUMAN
E7ETK0_HUMAN	UB2L3_HUMAN	A0A0A0MQR7_HUMAN			F8W1A4_HUMAN	AIMP1_HUMAN	CDC37_HUMAN
E7EQ69_HUMAN	TPM3_HUMAN	ANM5_HUMAN			RS6_HUMAN	E5RJ48_HUMAN	SYG_HUMAN
SSRP1_HUMAN	A6NFX8_HUMAN	H7C0C1_HUMAN			PDIA4_HUMAN	SYYC_HUMAN	HPRT_HUMAN
J3KPX7_HUMAN	XPO1_HUMAN	J3KQ32_HUMAN			A0A024R4M0_HUMAN	H0YN26_HUMAN	ROA2_HUMAN
ELAV1_HUMAN	DC1I2_HUMAN	Q5JXI8_HUMAN			PDIA1_HUMAN	CND1_HUMAN	UB2L3_HUMAN
M0QYS1_HUMAN	PZP_HUMAN	TBR1_HUMAN			NUCL_HUMAN	F8WCF6_HUMAN	H0YAG8_HUMAN
H2BFS_HUMAN	TLN1_HUMAN	ILF3_HUMAN			E9PK25_HUMAN	NDKA_HUMAN	TPM3_HUMAN
A0A087WY10_HUMAN	PRDX2_HUMAN	Q5T9B7_HUMAN			SERC_HUMAN	UBP5_HUMAN	A6NFX8_HUMAN
FBRL_HUMAN	HS105_HUMAN	Q5HY81_HUMAN			CH10_HUMAN	MCM6_HUMAN	M0QZC5_HUMAN
MARE1_HUMAN	Q5SQT8_HUMAN	G8JLB6_HUMAN			RL10A_HUMAN	PDLI1_HUMAN	XPO1_HUMAN
H4_HUMAN	H7C2I1_HUMAN	A0A0U1RRM4_HUMAN			HS90B_HUMAN	PUR2_HUMAN	H7C2W9_HUMAN
ADT2_HUMAN	G6PD_HUMAN	GCN1_HUMAN			G3P_HUMAN	B1AK88_HUMAN	PEBP1_HUMAN
H2B2D_HUMAN	SYDC_HUMAN	OAT_HUMAN			FKBP4_HUMAN	A0A0A0MTS2_HUMAN	RL7A_HUMAN
RS10_HUMAN	ARF1_HUMAN	E7EX53_HUMAN			PPAC_HUMAN	FLNB_HUMAN	PZP_HUMAN
E9PF18_HUMAN	ALDR_HUMAN	PA1B2_HUMAN			MIF_HUMAN	RS3_HUMAN	K22E_HUMAN
H0YKD8_HUMAN	RACK1_HUMAN	CAND1_HUMAN			DCTN2_HUMAN	K7ERI7_HUMAN	TLN1_HUMAN
RDH14_HUMAN	ANXA5_HUMAN	F8W6I7_HUMAN			SYHC_HUMAN	IF2A_HUMAN	PRDX2_HUMAN
C1K3N0_HUMAN	K7EL40_HUMAN	J3KTA4_HUMAN			F5H796_HUMAN	TCP4_HUMAN	HS105_HUMAN
PRS4_HUMAN	MAT2B_HUMAN	CGL_HUMAN			A0A0A0MQR7_HUMAN	PROF1_HUMAN	K7EJB9_HUMAN
AHSA1_HUMAN	CALX_HUMAN	PPIB_HUMAN			ETFB_HUMAN	D6RF35_HUMAN	Q5SQT8_HUMAN
AIFM1_HUMAN	LDHB_HUMAN	H0YA96_HUMAN			A0A087X0K1_HUMAN	STMN1_HUMAN	H7C2I1_HUMAN
E7EPB3_HUMAN	PPIA_HUMAN	PEBP1_HUMAN			LGUL_HUMAN	CYBP_HUMAN	G6PD_HUMAN
PSB2_HUMAN	RL27_HUMAN	PRS6B_HUMAN			M0R2B0_HUMAN	F8VPD4_HUMAN	SYDC_HUMAN
PSMD2_HUMAN	IPYR_HUMAN	RS2_HUMAN			RS28_HUMAN	GRP78_HUMAN	GCN1_HUMAN
SYK_HUMAN	GUAA_HUMAN	RS23_HUMAN			CBS_HUMAN	PFKAP_HUMAN	RL23A_HUMAN
F6TLX2_HUMAN	RS4X_HUMAN	SYQ_HUMAN			SMD1_HUMAN	AATM_HUMAN	ALDR_HUMAN
F8VPD4_HUMAN	J3KPS3_HUMAN	PSA7_HUMAN			HS90A_HUMAN	AATC_HUMAN	H0YA96_HUMAN
UBC12_HUMAN	PSDE_HUMAN	CAP1_HUMAN			RS23_HUMAN	M0R3D6_HUMAN	PSB5_HUMAN
E9PES6_HUMAN	RAB1A_HUMAN	XRCC6_HUMAN			ACTN4_HUMAN	J3QQX2_HUMAN	ANXA5_HUMAN
K7ERI7_HUMAN	SFPQ_HUMAN	MCM5_HUMAN			J3QSB5_HUMAN	DNJC8_HUMAN	K7EL40_HUMAN
B1AK88_HUMAN	DX39B_HUMAN	MDHM_HUMAN			E7EX29_HUMAN	E7EQ69_HUMAN	PPIB_HUMAN
PDIA6_HUMAN	1433T_HUMAN	G3V576_HUMAN				H0Y711_HUMAN	XRCC6_HUMAN
SYVC_HUMAN	HNRPK_HUMAN	RL35_HUMAN				EFTU_HUMAN	CALX_HUMAN
RS14_HUMAN	FABP5_HUMAN	GDIB_HUMAN				K7EN20_HUMAN	IF4A3_HUMAN
DNJC8_HUMAN	C9J9K3_HUMAN	RS18_HUMAN				PSMD2_HUMAN	LDHB_HUMAN
SYYC_HUMAN	SMD3_HUMAN	UCHL1_HUMAN				Q5TEJ7_HUMAN	PPIA_HUMAN
UBAP2_HUMAN	H0YLA2_HUMAN	RS6_HUMAN				FNTA_HUMAN	RL27_HUMAN
AATM_HUMAN	F8W1A4_HUMAN	J3QSB5_HUMAN				RUVB1_HUMAN	J3QR09_HUMAN
FEN1_HUMAN	F8VVL1_HUMAN	SND1_HUMAN				ACHB4_HUMAN	IPYR_HUMAN
B4DJV2_HUMAN	PDIA4_HUMAN	E9PK47_HUMAN				ANT3_HUMAN	GUAA_HUMAN
E9PHF7_HUMAN	1433F_HUMAN	A8MUA9_HUMAN				GRP75_HUMAN	J3KPS3_HUMAN
A0A087WW66_HUMAN	DYHC1_HUMAN	RL23_HUMAN				TALDO_HUMAN	ILF3_HUMAN
TBA1B_HUMAN	SERA_HUMAN	H0YAG8_HUMAN				C1TC_HUMAN	PSDE_HUMAN
I3L504_HUMAN	CAH2_HUMAN	LA_HUMAN				C1K3N0_HUMAN	MDHM_HUMAN
RS21_HUMAN	HUWE1_HUMAN	E9PK25_HUMAN				PEPD_HUMAN	PRPS1_HUMAN
PRS7_HUMAN	E5RGA2_HUMAN	SAHH_HUMAN				SYAC_HUMAN	RAB1A_HUMAN
COPG1_HUMAN	A0A024R4M0_HUMAN	RS27_HUMAN				PRS4_HUMAN	SFPQ_HUMAN
RL5_HUMAN	ARL3_HUMAN	K7EJB9_HUMAN				VINC_HUMAN	SYQ_HUMAN
J3QRI7_HUMAN	PARP1_HUMAN	H7C2W9_HUMAN				A0A087WYT3_HUMAN	DX39B_HUMAN
RL7_HUMAN	PDIA1_HUMAN	RL6_HUMAN				PRKDC_HUMAN	1433T_HUMAN
E9PLL6_HUMAN	NUCL_HUMAN	IF4A1_HUMAN				IMA3_HUMAN	HNRPK_HUMAN
M0R261_HUMAN	FLNA_HUMAN	E5RI99_HUMAN				RD23B_HUMAN	FABP5_HUMAN
RL4_HUMAN	SERC_HUMAN	PRPS1_HUMAN				GSTO1_HUMAN	C9J9K3_HUMAN
E9PD53_HUMAN	THIO_HUMAN	UBA1_HUMAN				RL4_HUMAN	SMD3_HUMAN
SF3B1_HUMAN	EIF3A_HUMAN	TPIS_HUMAN				C9J592_HUMAN	H0YLA2_HUMAN
UBE2K_HUMAN	TCPQ_HUMAN	Q32Q12_HUMAN				TCPH_HUMAN	F8VVL1_HUMAN
RL13_HUMAN	GLYM_HUMAN	M0QZC5_HUMAN				AIMP2_HUMAN	E5RI99_HUMAN
AL9A1_HUMAN	PGAM1_HUMAN	A0A0D9SG12_HUMAN				PSMD3_HUMAN	E9PK47_HUMAN
RL11_HUMAN	CH10_HUMAN	J3QR09_HUMAN				ARP3B_HUMAN	1433F_HUMAN
DDB1_HUMAN	RL10A_HUMAN	IF4A3_HUMAN				H3BRU6_HUMAN	F8W6I7_HUMAN
A0A087WVQ6_HUMAN	HS90B_HUMAN					HSPB1_HUMAN	DYHC1_HUMAN
M0R3D6_HUMAN	G3P_HUMAN					TCPD_HUMAN	SERA_HUMAN
RS13_HUMAN	GSTP1_HUMAN					SYMC_HUMAN	CAH2_HUMAN
RAGP1_HUMAN	FKBP4_HUMAN					NACAM_HUMAN	H7C0C1_HUMAN
PYRG1_HUMAN	A0A0A0MSQ0_HUMAN					SYNC_HUMAN	HUWE1_HUMAN
TALDO_HUMAN	XRCC5_HUMAN					IPO4_HUMAN	E5RGA2_HUMAN
J3QQ67_HUMAN	EF1A3_HUMAN					STIP1_HUMAN	ARL3_HUMAN
EIF3F_HUMAN	HSP74_HUMAN					B0QY89_HUMAN	PARP1_HUMAN
AIMP2_HUMAN	PPAC_HUMAN					MCM3_HUMAN	FLNA_HUMAN
RL24_HUMAN	GANAB_HUMAN					UBE2K_HUMAN	TPIS_HUMAN
MOB1A_HUMAN	STRAP_HUMAN					EF2_HUMAN	Q5HY81_HUMAN
MCM6_HUMAN	MIF_HUMAN					TBA1B_HUMAN	THIO_HUMAN
Q1JUQ3_HUMAN	DCTN2_HUMAN					HNRPM_HUMAN	EIF3A_HUMAN
BAF_HUMAN	SYHC_HUMAN					AL9A1_HUMAN	TCPQ_HUMAN
A0A0B4J1R6_HUMAN	A0A0C4DFV9_HUMAN					Q5T4U5_HUMAN	GLYM_HUMAN
SYRC_HUMAN	RINI_HUMAN					C9JPM4_HUMAN	OAT_HUMAN
RL8_HUMAN	KPYM_HUMAN					KCRB_HUMAN	SAHH_HUMAN
RL12_HUMAN	A2MG_HUMAN					1433B_HUMAN	PGAM1_HUMAN
LDHA_HUMAN	F5H796_HUMAN					RS13_HUMAN	G3V576_HUMAN
RS26_HUMAN	6PGD_HUMAN					RAB5C_HUMAN	UCHL1_HUMAN
PDIA3_HUMAN	ETFB_HUMAN					H7BY58_HUMAN	SND1_HUMAN
Q96C32_HUMAN	RLA0_HUMAN					MOB1A_HUMAN	GSTP1_HUMAN
J3QQT2_HUMAN	A0A087X0K1_HUMAN					A0A087WY10_HUMAN	A0A0A0MSQ0_HUMAN
BIEA_HUMAN	LGUL_HUMAN					H2AX_HUMAN	ANM5_HUMAN
Q5W0H4_HUMAN	G3V5Z7_HUMAN					NPM_HUMAN	XRCC5_HUMAN
SYMC_HUMAN	RS28_HUMAN					E9PC52_HUMAN	EF1A3_HUMAN
A0A087X020_HUMAN	CBS_HUMAN					F5GX11_HUMAN	HSP74_HUMAN
PSB6_HUMAN	SMD1_HUMAN					RL11_HUMAN	CAND1_HUMAN
1433B_HUMAN	SMC2_HUMAN					RS25_HUMAN	TBR1_HUMAN
RS25_HUMAN	Q5JR95_HUMAN					PRP19_HUMAN	GDIB_HUMAN
APEX1_HUMAN	EF1B_HUMAN					I3L504_HUMAN	J3KQ32_HUMAN
GSTO1_HUMAN	HS90A_HUMAN					PRDX6_HUMAN	GANAB_HUMAN
1433E_HUMAN	ACTG_HUMAN					A0A087X2I1_HUMAN	STRAP_HUMAN
FNTA_HUMAN	ACTN4_HUMAN					SYRC_HUMAN	RS2_HUMAN
C9J592_HUMAN	RS15A_HUMAN					APT_HUMAN	K7EK07_HUMAN
A0A024RA52_HUMAN	SSBP_HUMAN					K2C5_HUMAN	CGL_HUMAN
HINT1_HUMAN	H0YLU7_HUMAN					RS10_HUMAN	MCM5_HUMAN
H0Y5B4_HUMAN	HMGB1_HUMAN					B4DY09_HUMAN	Q5T9B7_HUMAN
CND1_HUMAN	KINH_HUMAN					RL7_HUMAN	A8MUA9_HUMAN
KCRB_HUMAN	MDHC_HUMAN					RS21_HUMAN	BZW1_HUMAN
RD23B_HUMAN	J3KQ18_HUMAN					ATPA_HUMAN	A0A0C4DFV9_HUMAN
RL34_HUMAN	E7EX29_HUMAN					TCPA_HUMAN	CAP1_HUMAN
B4DY09_HUMAN	E9PKT8_HUMAN					PARK7_HUMAN	RL23_HUMAN
E9PFT6_HUMAN	SP16H_HUMAN					ADT2_HUMAN	RINI_HUMAN
RS3_HUMAN	COR1C_HUMAN					PSD11_HUMAN	PRS6B_HUMAN
HNRPU_HUMAN							KPYM_HUMAN
PA2G4_HUMAN							A2MG_HUMAN
PSA5_HUMAN							6PGD_HUMAN
C1QBP_HUMAN							RLA0_HUMAN
ATPA_HUMAN							G3V5Z7_HUMAN
							Q5JXI8_HUMAN
							G8JLB6_HUMAN
							SMC2_HUMAN
							Q5JR95_HUMAN
							EF1B_HUMAN
							ACTG_HUMAN
							RS15A_HUMAN
							IF4A1_HUMAN
							SSBP_HUMAN
							F8W727_HUMAN
							H0YLU7_HUMAN
							HMGB1_HUMAN
							KINH_HUMAN
							YKT6_HUMAN
							RS27_HUMAN
							UBA1_HUMAN
							Q32Q12_HUMAN
							RL6_HUMAN
							MDHC_HUMAN
							J3KQ18_HUMAN
							E9PKT8_HUMAN
							SP16H_HUMAN
							COR1C_HUMAN
							A0A0U1RRM4_HUMAN
