# Supplementary material for: Phosphorylation of Ykt6 SNARE Domain Regulates Its Membrane Recruitment and Activity
Source: Biomolecules. 2020 Nov 16;10(11):1560. doi: 10.3390/biom10111560 (PMC7696345; doi:10.3390/biom10111560)
Supplement: Supplementary file 1 [file biomolecules-10-01560-s001.zip › supplementary final/Supplementary Table 3.xlsx]

## Sheet: Sheet1
	Ykt6 Mutants	Abbreviations
1	Ykt6 - WT	Ykt6 Wild Type
2	Ykt6-3E	Ykt6 with three sites mutated to Glutamic acid (Phosphomimicking mutant)
3	Ykt6-3A	Ykt6 with three sites mutated to Alanine (Non-phosphorylatable mutant)
4	Ykt6-4E	Ykt6 with four sites mutated to Glutamic acid in Drosophila (Phosphomimicking mutant)
3	Ykt6-4A	Ykt6 with four sites mutated to Alanine in Drosophila (Non-phosphorylatable mutant)
5	C194A	Palmitoylation mutant
6	C195A	Farnesylation mutant
7	C194A/195A	Palmitoylation and Farnesylation double mutant
8	Ykt6-3E/C194A/195A	Phosphomimicking, Palmitoylation and Farnesylation mutant
9	F42A	Longin Domain Mutation
	Others	Abbreviations
1	Bio ID	Proximity dependent Biotin identification
2	BirA	Biotin protein ligase
3	EV	Extracellular vesicles
4	PKC	Protein kinase C
5	PDK1	Phosphoinositide-dependent kinase 1
6	CDK1	Cyclin dependent kinase 1
7	MVB	Multi vesicular bodies
8	ILV	Intraluminal vesicles
9	ER	Endoplasmic reticulum
