# Supplementary material for: Phosphorylation of Ykt6 SNARE Domain Regulates Its Membrane Recruitment and Activity
Source: Biomolecules. 2020 Nov 16;10(11):1560. doi: 10.3390/biom10111560 (PMC7696345; doi:10.3390/biom10111560)
Supplement: Supplementary file 1 [file biomolecules-10-01560-s001.zip › supplementary final/Supplementary Table1.xlsx]

## Sheet: Kinase Finder
	Supplementary Table 1
	Phosphorylation profile of peptide “Ykt6-WT” in 245 Ser/Thr kinase assays; singlicate measurements
	Sample peptide concentration: 1 µM
	All values in cpm
					A	B	C	D
	#	Kinase (ProQinase Lot #)	External Vendor Lot #	Enzyme, ng/well	Kinase activity with peptide	Kinase activity w/o peptide	Peptide background, median n=3	Kinase activity with peptide, corrected (A-C)	Activity Ratio (D/B)
	Serine/ Threonine Kinases
	1	ACV-R1 (Lot001)		20	421	271	162	259	0.95572
	2	ACV-R1B (Lot001)	INV_35826	10	138	105	162	-24	-0.228571
	3	ACV-R2A (Lot001)	INV_862446	40	255	201	162	93	0.462687
	4	ACV-R2B (Lot001)	INV_745099	25	231	120	162	69	0.575
	5	ACV-RL1 (Lot002)	INV_511550	20	243	253	162	81	0.320158
	6	AKT1 (Lot007)		25	337	322	162	175	0.543478
	7	AKT2 (Lot003)		200	406	514	162	244	0.474708
	8	AKT3 (Lot004)		10	279	92	162	117	1.27174
	9	AMPK-alpha1 (Lot001)		200	1012	822	162	850	1.03406
	10	ARK5 (Lot002)		100	557	534	162	395	0.7397
	11	ASK1 (Lot001)	INV_666419	2	553	298	162	391	1.31208
	12	Aurora-A (Lot004)		50	771	725	162	609	0.84
	13	Aurora-B (Lot008)		100	484	430	162	322	0.748837
	14	Aurora-C (Lot009)		100	397	253	162	235	0.928854
	15	BMPR1A (Lot002)	INV_834034	50	234	286	162	72	0.251748
	16	B-RAF VE (Lot002)		25	135	126	162	-27	-0.214286
	17	B-RAF wt (Lot001)		25	168	123	162	6	0.0487805
	18	BRSK1 (Lot001)	INV_36097	3	102	183	162	-60	-0.327869
	19	BRSK2 (Lot002)	CAR_08CBS-0302	25	157	106	162	-5	-0.0471698
	20	BUB1B (Lot002)	CAR_08CBS-1281	35	79	113	162	-83	-0.734513
	21	CAMK1D (Lot001)	INV_33214	100	397	421	162	235	0.558195
	22	CAMK2A (Lot001)	INV_28192	2	1656	240	162	1494	6.225
	23	CAMK2B (Lot001)	INV_35330	100	174	164	162	12	0.0731707
	24	CAMK2D (Lot001)	INV_31647	1	570	629	162	408	0.648649
	25	CAMK2G (Lot001)	MIL_D8NN026U	5	123	126	162	-39	-0.309524
	26	CAMK4 (Lot001)	INV_35391	75	316	577	162	154	0.266898
	27	CAMKK1 (Lot001)	INV_406782	30	95	101	162	-67	-0.663366
	28	CAMKK2 (Lot001)	INV_35319	10	735	190	162	573	3.01579
	29	CDC42BPA (Lot001)	INV_36844	10	565	352	162	403	1.14489
	30	CDC42BPB (Lot001)		25	200	22	162	38	1.72727
	31	CDC7/ASK (Lot001)	CAR_10CBS-0119	10	126	94	162	-36	-0.382979
	32	CDK1/CycA (Lot005)		15	210	78	162	48	0.615385
	33	CDK1/CycE (Lot001)		50	118	55	162	-44	-0.8
	34	CDK16/CycY (Lot001)		20	84	181	162	-78	-0.430939
	35	CDK1CycB1 (Lot025)		25	312	131	162	150	1.14504
	36	CDK2/CycA (Lot005)		50	556	256	162	394	1.53906
	37	CDK2/CycE (Lot009)		10	322	117	162	160	1.36752
	38	CDK3/CycE (Lot001)		10	246	123	162	84	0.682927
	39	CDK4/CycD1 (Lot007)		25	27	69	162	-135	-1.95652
	40	CDK4/CycD3 (Lot001)		10	72	25	162	-90	-3.6
	41	CDK5/p25NCK (Lot001)		15	147	128	162	-15	-0.117188
	42	CDK5/p35NCK (Lot001)		15	42	29	162	-120	-4.13793
	43	CDK6/CycD1 (Lot004)		200	458	62	162	296	4.77419
	44	CDK6/CycD3 (Lot003)	CAR_09CBS-0622	20	81	58	162	-81	-1.39655
	45	CDK7CycH (Lot002)		50	502	190	162	340	1.78947
	46	CDK8/CycC (Lot002)		50	391	232	162	229	0.987069
	47	CDK9/CycK (Lot001)	INV_35774	40	111	349	162	-51	-0.146132
	48	CDK9/CycT (Lot004)		15	337	174	162	175	1.00575
	49	CHK1 (Lot002)		50	733	490	162	571	1.16531
	50	CHK2 (Lot002)	INV_31541	10	316	409	162	154	0.376528
	51	CK1-alpha1 (Lot001)		100	636	276	162	474	1.71739
	52	CK1-delta (Lot001)	INV_33225	5	352	267	162	190	0.71161
	53	CK1-epsilon (Lot001)	INV_31778	2.5	391	346	162	229	0.66185
	54	CK1-gamma1 (Lot001)	INV_34360	5	194	171	162	32	0.187135
	55	CK1-gamma2 (Lot001)	INV_31770	10	322	207	162	160	0.772947
	56	CK1-gamma3 (Lot001)	INV_34380	5	131	177	162	-31	-0.175141
0020042859	57	CK2-alpha1 (Lot003)		20	286	171	162	124	0.725146
0020042847	58	CK2-alpha2 (Lot001)		50	184	62	162	22	0.354839
0020042835	59	CLK1 (Lot001)		400	481	332	162	319	0.960843
0020042823	60	CLK2 (Lot001)	INV_271879	2	289	157	162	127	0.808917
0020042811	61	CLK3 (Lot002)		10	1144	513	162	982	1.91423
0020042894	62	CLK4 (Lot001)	INV_34379	100	289	88	162	127	1.44318
0020042882	63	COT (Lot018)		300	1418	1460	162	1256	0.860274
0020042870	64	DAPK1 (Lot002)		40	603	238	162	441	1.85294
0020042858	65	DAPK2 (Lot001)	INV_32159	10	620	769	162	458	0.595579
0020042846	66	DAPK3 (Lot001)	INV_33763	10	76	99	162	-86	-0.868687
0020042834	67	DCAMKL2 (Lot001)	INV_35320	20	113	231	162	-49	-0.212121
0020042822	68	DMPK (Lot001)	INV_34024	80	262	380	162	100	0.263158
0020042810	69	DNA-PK (Lot001)	INV_727478	10	586	425	162	424	0.997647
0020042893	70	DYRK1A (Lot002)	INV_38993	10	266	279	162	104	0.37276
0020042881	71	DYRK1B (Lot001)	INV_450178	2	327	130	162	165	1.26923
0020042869	72	DYRK2 (Lot001)	CAR_09CBS-1249B	4	162	183	162	0	0
0020042857	73	DYRK3 (Lot001)	INV_290370	3	211	301	162	49	0.162791
0020042845	74	DYRK4 (Lot002)	INV_37361	50	1548	132	162	1386	10.5
0020042833	75	EEF2K (Lot001)	INV_38185	8	111	60	162	-51	-0.85
0020042821	76	EIF2AK2 (Lot001)	INV_374655	10	224	156	162	62	0.397436
0020042809	77	EIF2AK3 (Lot001)	INV_390343Z2C	20	309	180	162	147	0.816667
0020042892	78	ERK1 (Lot002)		20	305	35	162	143	4.08571
0020042880	79	ERK2 (Lot004)		10	360	227	162	198	0.872247
0020042868	80	ERK7 (Lot002)		50	322	292	162	160	0.547945
0020042856	81	GRK2 (Lot001)	INV_31090	50	150	126	162	-12	-0.0952381
0020042844	82	GRK3 (Lot001)	INV_34008	10	72	326	162	-90	-0.276074
0020042832	83	GRK4 (Lot002)	INV_401163	5	109	221	162	-53	-0.239819
0020042820	84	GRK5 (Lot001)	INV_38284	5	156	130	162	-6	-0.0461538
0020042808	85	GRK6 (Lot002)	INV_37437	15	178	204	162	16	0.0784314
0020042891	86	GRK7 (Lot001)	INV_34013	5	285	528	162	123	0.232955
0020042879	87	GSG2 (Lot002)	INV_869949	7	312	263	162	150	0.570342
0020042867	88	GSK3-alpha (Lot001)	INV_29135	50	389	376	162	227	0.603723
0020042855	89	GSK3-beta (Lot003)		50	428	237	162	266	1.12236
0020042843	90	HIPK1 (Lot001)	INV_37497	20	211	62	162	49	0.790323
0020042831	91	HIPK2 (Lot001)	INV_452552	20	233	144	162	71	0.493056
0020042819	92	HIPK3 (Lot001)	INV_35332	20	76	103	162	-86	-0.834951
0020042807	93	HIPK4 (Lot001)	INV_719847	20	108	95	162	-54	-0.568421
0020042890	94	HRI (Lot001)		80	415	201	162	253	1.25871
0020042878	95	IKK-alpha (Lot003)	INV_447027	50	204	140	162	42	0.3
0020042866	96	IKK-beta (Lot005)		100	256	152	162	94	0.618421
0020042854	97	IKK-epsilon (Lot007)		20	204	323	162	42	0.130031
0020042842	98	IRAK1 (Lot002)	INV_472069	20	292	319	162	130	0.407524
0020042830	99	IRAK4 (Lot006)		10	76	123	162	-86	-0.699187
0020042818	100	JNK1 (Lot005)		5	38	35	162	-124	-3.54286
0020042806	101	JNK2 (Lot003)		5	481	241	162	319	1.32365
0020042889	102	JNK3 (Lot001)		5	55	120	162	-107	-0.891667
0020042877	103	LIMK1 (Lot001)	INV_367810	50	162	253	162	0	0
0020042865	104	LIMK2 (Lot001)	INV_355434	150	735	920	162	573	0.622826
0020042853	105	LRRK G2019S (Lot001)	INV_513572	5	227	178	162	65	0.365169
0020042841	106	LRRK2 I2020T (Lot001)	INV_586693	50	367	57	162	205	3.59649
0020042829	107	LRRK2 R1441C (Lot001)	INV_612366	50	135	87	162	-27	-0.310345
0020042817	108	LRRK2 wt (Lot002)	INV_698199	75	138	141	162	-24	-0.170213
0020042805	109	MAP3K1 (Lot001)		10	532	102	162	370	3.62745
0020042888	110	MAP3K10 (Lot001)	INV_34554	25	141	144	162	-21	-0.145833
0020042876	111	MAP3K11 (Lot001)	INV_34029	25	190	108	162	28	0.259259
0020042864	112	MAP3K7/MAP3K7IP1 (Lot001)	INV_452618	10	157	111	162	-5	-0.045045
0020042852	113	MAP3K9 (Lot002)	INV_762486	15	322	293	162	160	0.546075
0020042840	114	MAP4K2 (Lot001)	INV_35217	4	201	386	162	39	0.101036
0020042828	115	MAP4K4 (Lot001)	INV_33761	5	447	178	162	285	1.60112
0020042816	116	MAP4K5 (Lot001)	INV_33456	3	302	150	162	140	0.933333
0020042804	117	MAPKAPK2 (Lot004)		10	114	343	162	-48	-0.139942
0020042887	118	MAPKAPK3 (Lot001)		10	58	45	162	-104	-2.31111
0020042875	119	MAPKAPK5 (Lot005)		20	282	175	162	120	0.685714
0020042863	120	MARK1 (Lot001)		100	1157	658	162	995	1.51216
0020042851	121	MARK2 (Lot002)	INV_503177	5	130	251	162	-32	-0.12749
0020042839	122	MARK3 (Lot001)		100	894	712	162	732	1.02809
0020042827	123	MARK4 (Lot001)	INV_304213	5	258	307	162	96	0.312704
0020042815	124	MEK1 wt (Lot002)		50	404	140	162	242	1.72857
0020042803	125	MEK2 (Lot001)	INV_32519	100	180	183	162	18	0.0983607
0020042886	126	MEK5 (Lot005)		100	240	340	162	78	0.229412
0020042874	127	MEKK2 (Lot003)	INV_34361	15	490	246	162	328	1.33333
0020042862	128	MEKK3 (Lot001)	INV_34560	15	197	157	162	35	0.22293
0020042850	129	MELK (Lot001)		100	136	42	162	-26	-0.619048
0020042838	130	MINK1 (Lot002)		10	234	45	162	72	1.6
0020042826	131	MKK4 (Lot004)		50	227	133	162	65	0.488722
0020042814	132	MKK6SDTD (Lot001)		50	509	130	162	347	2.66923
0020042802	133	MKK7 (Lot002)		150	295	289	162	133	0.460208
0020042885	134	MKNK1 (Lot001)	INV_652363	15	217	65	162	55	0.846154
0020042873	135	MKNK2 (Lot001)	INV_504229	10	418	283	162	256	0.904594
0020042861	136	MLK4 (Lot002)		50	89	89	162	-73	-0.820225
0020042849	137	MST1 (Lot002)		5	761	315	162	599	1.90159
0020042837	138	MST2 (Lot003)		10	165	350	162	3	0.00857143
0020042825	139	MST3 (Lot001)	INV_32932	20	228	187	162	66	0.352941
0020042813	140	MST4 (Lot001)		100	311	149	162	149	1
0020042801	141	mTOR (Lot001)	INV_533404	20	103	228	162	-59	-0.258772
0020042884	142	MYLK (Lot001)	INV_36152	25	507	468	162	345	0.737179
0020042872	143	MYLK2 (Lot001)		2.5	147	76	162	-15	-0.197368
0020042860	144	MYLK3 (Lot001)	INV_34028	50	89	556	162	-73	-0.131295
0020042848	145	NEK1 (Lot001)	INV_35267	5	1030	732	162	868	1.18579
0020042836	146	NEK11 (Lot001)	INV_38163	25	405	642	162	243	0.378505
0020042824	147	NEK2 (Lot002)		50	2697	1429	162	2535	1.77397
0020042812	148	NEK3 (Lot001)	INV_34362	10	152	165	162	-10	-0.0606061
020043183	149	NEK4 (Lot002)	INV_35817	4	713	363	162	551	1.51791
0020043171	150	NEK6 (Lot001)		20	133	59	162	-29	-0.491525
0020043159	151	NEK7 (Lot002)		25	42	103	162	-120	-1.16505
0020043147	152	NEK9 (Lot001)	INV_38162	2	857	741	162	695	0.937922
0020043135	153	NIK (Lot003)		350	3591	2874	162	3429	1.19311
0020043123	154	NLK (Lot002)		10	321	208	162	159	0.764423
0020043111	155	p38-alpha (Lot005)		10	211	91	162	49	0.538462
0020043099	156	p38-beta (Lot004)		3	256	29	162	94	3.24138
0020043182	157	p38-delta (Lot001)		2	171	77	162	9	0.116883
0020043170	158	p38-gamma (Lot001)	INV_32881	5	55	110	162	-107	-0.972727
0020043158	159	PAK1 (Lot002)		15	248	113	162	86	0.761062
0020043146	160	PAK2 (Lot001)		25	110	164	162	-52	-0.317073
0020043134	161	PAK3 (Lot001)		20	235	32	162	73	2.28125
0020043122	162	PAK4 (Lot004)		50	250	418	162	88	0.210526
0020043110	163	PAK6 (Lot001)		25	239	113	162	77	0.681416
0020043098	164	PAK7 (Lot001)		15	116	277	162	-46	-0.166065
0020043181	165	PASK (Lot001)	INV_34883	50	216	177	162	54	0.305085
0020043157	166	PBK (Lot003)		200	181	106	162	19	0.179245
0020043169	167	PDK1 (Lot002)		20	470	110	162	308	2.8
0020043145	168	PHKG1 (Lot001)	INV_34488	5	151	155	162	-11	-0.0709677
0020043133	169	PHKG2 (Lot001)	INV_37321	10	296	145	162	134	0.924138
0020043121	170	PIM1 (Lot003)		2	84	42	162	-78	-1.85714
0020043109	171	PIM2 (Lot002)		50	161	84	162	-1	-0.0119048
0020043097	172	PIM3 (Lot007)		25	181	140	162	19	0.135714
0020043180	173	PKA (Lot002)	INV_37377	5	147	120	162	-15	-0.125
0020043168	174	PKC-alpha (Lot005)		2.5	191	192	162	29	0.151042
0020043156	175	PKC-beta1 (Lot004)		2.5	140	205	162	-22	-0.107317
0020043144	176	PKC-beta2 (Lot003)		5	103	72	162	-59	-0.819444
0020043132	177	PKC-delta (Lot004)		25	390	294	162	228	0.77551
0020043120	178	PKC-epsilon (Lot006)		10	992	616	162	830	1.3474
0020043108	179	PKC-eta (Lot005)		10	293	429	162	131	0.305361
0020043096	180	PKC-gamma (Lot007)		10	367	97	162	205	2.1134
0020043179	181	PKC-iota (Lot006)		50	367	193	162	205	1.06218
0020043167	182	PKC-mu (Lot004)		20	250	168	162	88	0.52381
0020043155	183	PKC-nu (Lot002)		50	451	150	162	289	1.92667
0020043143	184	PKC-theta (Lot008)		2.5	219	130	162	57	0.438462
0020043131	185	PKC-zeta (Lot005)		50	1918	1115	162	1756	1.57489
0020043119	186	PKC-zeta wt aa184-592 (Lot001)		10	55	96	162	-107	-1.11458
0020043107	187	PKMYT1 (Lot002)	CAR_09CBS-0180	35	79	96	162	-83	-0.864583
0020043095	188	PKN3 (Lot002)	CAR_09CBS-1290	20	136	45	162	-26	-0.577778
0020043178	189	PLK1 (Lot013)		50	757	200	162	595	2.975
0020043166	190	PLK3 (Lot001)		30	496	248	162	334	1.34677
0020043154	191	PRK1 (Lot004)		25	254	274	162	92	0.335766
0020043142	192	PRK2 (Lot001)	INV_34557	20	133	109	162	-29	-0.266055
0020043130	193	PRKD2 (Lot001)	INV_34015	5	157	219	162	-5	-0.0228311
0020043118	194	PRKG1 (Lot001)	INV_36099	12.5	61	29	162	-101	-3.48276
0020043094	195	PRKG2 (Lot002)	INV_273926	1	229	145	162	67	0.462069
0020043106	196	PRKX (Lot001)	INV_34283	10	93	48	162	-69	-1.4375
0020043177	197	RAF1 YDYD (Lot001)		10	68	126	162	-94	-0.746032
0020043165	198	RIPK2 (Lot003)		50	79	89	162	-83	-0.932584
0020043153	199	RIPK5 (Lot001)	INV_38724	10	495	366	162	333	0.909836
0020043141	200	ROCK1 (Lot001)	INV_37178	4	130	137	162	-32	-0.233577
0020043129	201	ROCK2 (Lot002)		2.5	202	79	162	40	0.506329
0020043117	202	RPS6KA1 (Lot002)	INV_386267	10	120	103	162	-42	-0.407767
0020043105	203	RPS6KA2 (Lot001)	INV_34468	10	400	485	162	238	0.490722
0020043093	204	RPS6KA3 (Lot002)	INV_37397	5	190	219	162	28	0.127854
0020043176	205	RPS6KA4 (Lot001)	INV_34070	50	1189	509	162	1027	2.01768
0020043164	206	RPS6KA5 (Lot001)	INV_33702	25	116	238	162	-46	-0.193277
0020043152	207	RPS6KA6 (Lot001)	INV_37496	2	209	271	162	47	0.173432
0020043140	208	S6K (Lot006)		50	157	140	162	-5	-0.0357143
0020043128	209	S6K-beta (Lot002)	INV_34389	100	263	345	162	101	0.292754
0020043116	210	SAK (Lot003)		100	2694	2346	162	2532	1.07928
0020043104	211	SGK1 (Lot005)		50	463	195	162	301	1.54359
0020043092	212	SGK2 (Lot001)	INV_34433	20	123	157	162	-39	-0.248408
0020043175	213	SGK3 (Lot004)		50	285	280	162	123	0.439286
0020043163	214	SIK1 aa1-350 (Lot003)		50	165	126	162	3	0.0238095
0020043151	215	SIK2 (Lot001)		10	116	230	162	-46	-0.2
0020043139	216	SLK (Lot001)	INV_34390	25	35	45	162	-127	-2.82222
0020043127	217	SNARK (Lot001)		200	989	1088	162	827	0.76011
0020043115	218	SNK (Lot007)		50	669	253	162	507	2.00395
0020043103	219	SRPK1 (Lot001)		25	431	240	162	269	1.12083
0020043091	220	SRPK2 (Lot001)		20	395	362	162	233	0.643646
0020043174	221	STK17A (Lot001)	INV_33789	25	1761	198	162	1599	8.07576
0020043162	222	STK23 (Lot002)	INV_285180	25	683	457	162	521	1.14004
0020043150	223	STK25 (Lot001)	INV_33163	20	160	123	162	-2	-0.0162602
0020043138	224	STK33 (Lot001)	INV_36048	50	486	364	162	324	0.89011
0020043126	225	STK39 (Lot001)	CAR_08CBS-0864	50	726	992	162	564	0.568548
0020043114	226	TAOK2 (Lot001)	INV_622141	20	213	229	162	51	0.222707
0020043102	227	TAOK3 (Lot005)		50	537	180	162	375	2.08333
0020043090	228	TBK1 (Lot004)		5	141	271	162	-21	-0.0774908
0020043173	229	TGFB-R1 (Lot003)		10	138	105	162	-24	-0.228571
0020043161	230	TGFB-R2 (Lot001)	CAR_09CBS-0960	10	42	71	162	-120	-1.69014
0020043149	231	TLK1 (Lot002)		15	363	369	162	201	0.544715
0020043137	232	TLK2 (Lot002)		10	369	175	162	207	1.18286
0020043125	233	TSF1 (Lot002)		25	114	90	162	-48	-0.533333
0020043113	234	TSK2 (Lot002)		25	439	346	162	277	0.800578
0020043101	235	TSSK1 (Lot001)	INV_31989	5	113	123	162	-49	-0.398374
0020043089	236	TTBK1 (Lot004)		10	109	113	162	-53	-0.469027
0020043172	237	TTBK2 (Lot002)	CAR_08CBS-1131	5	399	78	162	237	3.03846
0020043160	238	TTK (Lot003)		100	2092	1636	162	1930	1.17971
0020043148	239	VRK1 (Lot001)		50	2590	1947	162	2428	1.24705
0020043136	240	VRK2 (Lot001)	CAR_08CBS-0814	20	431	191	162	269	1.40838
0020043124	241	WEE1 (Lot005)		200	178	185	162	16	0.0864865
0020043112	242	WNK1 (Lot001)		50	82	103	162	-80	-0.776699
0020043100	243	WNK2 (Lot001)	INV_35976	40	243	154	162	81	0.525974
	244	WNK3 (Lot001)	INV_36047	10	195	191	162	33	0.172775
	245	ZAK (Lot001)	INV_34603	4	332	308	162	170	0.551948

## Sheet: Kinase Validation
		all hits >2fold over background
			Name	gene symbol	fold	follow up
			DYRK4	DYRK4	10.5	Yes
			STK17A	STK17A	8.07576	Yes
			CAMK2A	CAMK2A	6.225	Yes
			CDK6/CycD1	CDK6	4.77419	Yes
			ERK1	MAPK3	4.08571	Yes
			MAP3K1	MAP3K1	3.62745	No
			LRRK2	LRRK2	3.59649	No
			p38-beta	MAPK11	3.24138	No
			TTBK2	TTBK2	3.03846	No
			CAMKK2	CAMKK2	3.01579	No
			PLK1	PLK1	2.975	Yes
			PDK1	PDK1	2.8	Yes
			MKK6SDTD	MAP2K6	2.66923	No
			PAK3	PAK3	2.28125	Yes
			PKC-gamma	prkcg	2.1134	Yes
			TAOK3	TAOK3	2.08333	No
			RPS6KA4	RPS6KA4	2.01768	Yes
			SNK	PLK2	2.00395	No
			Name	gene symbol	fold	follow up
			MAP3K1	MAP3K1	3.62745	No
			LRRK2	LRRK2	3.59649	No
			p38-beta	MAPK11	3.24138	No
			TTBK2	TTBK2	3.03846	No
			CAMKK2	CAMKK2	3.01579	No
			MKK6SDTD	MAP2K6	2.66923	No
			TAOK3	TAOK3	2.08333	No
			SNK	PLK2	2.00395	No
			DYRK4	DYRK4	10.5	Yes
			STK17A	STK17A	8.07576	Yes
			CAMK2A	CAMK2A	6.225	Yes
			CDK6/CycD1	CDK6	4.77419	Yes
			ERK1	MAPK3	4.08571	Yes
			PLK1	PLK1	2.975	Yes
			PDK1	PDK1	2.8	Yes
			PAK3	PAK3	2.28125	Yes
			PKC-gamma	prkcg	2.1134	Yes
			RPS6KA4	RPS6KA4	2.01768	Yes
	Peptide "Ykt6_WT"
	Kinase activity in cpm; mean values, triplicate measurement
		Enzyme	+		-		+		-		+		-		+		-
		Substrate (µM)	0		0		0.25		0.25		0.5		0.5		1		1
		Enzyme (ng/well)	Mean	SD	Mean	SD	Mean	SD	Mean	SD	Mean	SD	Mean	SD	Mean	SD	Mean	SD
	CAMK2A	2	27.6667	8.02081	13	11.7898	29.6667	25.3246	20.6667	21.0079	14.6667	2.08167	26	22.5167	25.3333	12.897	51.6667	45.2143
	CDK6/CycD1	200	26.3333	22.5019	29	16.5227	26	15.6205	22	9	32.6667	14.0475	44	19.2873	44.3333	18.1475	41	10.5357
	DYRK4	50	44	19.975	29	16.5227	42.3333	24.1937	22	9	20	23.8118	44	19.2873	38.6667	22.5019	41	10.5357
	ERK1	20	36	31.1769	29	16.5227	18	14.7309	22	9	34.3333	9.50438	44	19.2873	33.3333	9.71253	41	10.5357
	PAK3	20	103	35	29	16.5227	43.3333	17.673	22	9	45.6667	9.50438	44	19.2873	58.6667	5.7735	41	10.5357
	PDK1	20	54.3333	18.7172	29	16.5227	68.6667	31.628	22	9	55.3333	19.8578	44	19.2873	98.3333	18.1751	41	10.5357
	PKC-gamma	10	29.6667	25.5016	29	16.5227	28.6667	20.0333	22	9	51.3333	29.1947	44	19.2873	28	11.3578	41	10.5357
	PLK1	50	94.3333	28.1839	29	16.5227	95.3333	14.5717	22	9	112	31.0966	44	19.2873	102	30.2655	41	10.5357
	RPS6KA4	50	29.6667	31.0859	24.3333	15.0444	18.3333	2.3094	23	7.54983	63.6667	47.1628	30	19.2873	35	20.8087	43.6667	7.23418
	STK17A	25	51.6667	17.9536	24.3333	15.0444	43.6667	7.50555	23	7.54983	50.3333	10.7858	30	19.2873	41.3333	11.547	43.6667	7.23418
	Peptide "Ykt6 3E"
	Kinase activity in cpm; mean values, triplicate measurement
		Enzyme	+		-		+		-		+		-		+		-
		Substrate (µM)	0		0		0.25		0.25		0.5		0.5		1		1
		Enzyme (ng/well)	Mean	SD	Mean	SD	Mean	SD	Mean	SD	Mean	SD	Mean	SD	Mean	SD	Mean	SD
	CAMK2A	2	46	13.0767	20.6667	20.0333	41	17.5784	21.6667	21.5019	57.6667	41.2351	27.6667	27.5015	26.6667	6.4291	21.6667	23.1157
	CDK6/CycD1	200	22.6667	20.4287	51	4.58258	39.6667	7.37111	31	13.7477	16	7.2111	27	6.245	19	5	29	9.64365
	DYRK4	50	30.3333	15.9478	51	4.58258	31.3333	16.5025	31	13.7477	39.6667	32.4705	27	6.245	24	22.2711	29	9.64365
	ERK1	20	2	3.4641	51	4.58258	20.3333	9.71253	31	13.7477	25.6667	32.7159	27	6.245	6.66667	9.86577	29	9.64365
	PAK3	20	62.3333	40.6735	51	4.58258	74	20.7846	31	13.7477	44.6667	5.1316	27	6.245	41.3333	5.03322	29	9.64365
	PDK1	20	22.3333	8.02081	51	4.58258	51	8.544	31	13.7477	42.3333	8.5049	27	6.245	40.3333	25.7747	29	9.64365
	PKC-gamma	10	33	19	51	4.58258	25.6667	17.0392	31	13.7477	30.3333	12.5033	27	6.245	25.3333	32.5167	29	9.64365
	PLK1	50	92.3333	27.0247	51	4.58258	89.6667	13.6504	31	13.7477	68.3333	16.5025	27	6.245	108.667	27.6104	29	9.64365
	RPS6KA4	50	61.3333	24.1937	48.6667	1.52753	25.6667	6.80686	24	16.5227	47.3333	25.7358	20	6.245	41.6667	6.80686	26	13.5277
	STK17A	25	22.3333	15.308	48.6667	1.52753	1.66667	2.88675	24	16.5227	22.6667	15.9478	20	6.245	3	5.19615	26	13.5277
